# Supplementary material for: Clinal Variation in Short Tandem Repeats Linked to Gene Expression in Sunflower (Helianthus annuus L.)
Source: Biomolecules. 2024 Aug 3;14(8):944. doi: 10.3390/biom14080944 (PMC11352406; doi:10.3390/biom14080944)
Supplement: Supplementary file 1 [file biomolecules-14-00944-s001.zip]

Archive with 2 entries (2 files):
- Supplemental_Figures_biomolecules_R1.pdf
- Supp_tables_biomolecules_R1.xlsx
