# Supplementary material for: Clinal Variation in Short Tandem Repeats Linked to Gene Expression in Sunflower (Helianthus annuus L.)
Source: Biomolecules. 2024 Aug 3;14(8):944. doi: 10.3390/biom14080944 (PMC11352406; doi:10.3390/biom14080944)
Supplement: Supplementary file 1 [file biomolecules-14-00944-s001.zip › Supp_tables_biomolecules_R1.xlsx]

## Sheet: S1
Table S1. Voucher details for common sunflower (Helianthus annuus L.) populations from Nebraska (NE) and Texas (TX) used in this studya
Herbarium accession numberb / USDA PI	Population	Collection locality	Geographic coordinates
MISSA033312	TX1	Spring, TX	300 5’N, 950 25’W
MISSA033311	TX2	Spring, TX	300 4’N, 950 26’W
MISSA033313	TX3	Spring, TX	300 4’N, 950 28’W
PI 613781	NE4	Fort Calhoun, NE	410 31’N, 950 59’W
PI 659440	NE5	Ogallala, NE	41012’N, 1010 38’W
PI 673220	NE6	Lincoln, NE	40051’N, 96044’W
aVouchers for samples from TX1, TX2, and TX3 are deposited at the Mississippi State University herbariumb Collector: C. Ranathunge

## Sheet: S2
Table S2. TaqMan gene expression assays designed for five eSTR-containing genes in Helianthus annuus L.
Assay	TaqMan assay sequences
comp25013	P: CCGAACGGTTTTCTGATTGCTTCTCAATTT
	F: GGAATATACAGCTTTCACCGAAGAA
	R: CCCTCCGTTCCAGGAATGTT
comp47993	P: AACCCACCCTTCTTCCTTTTTTCTAACGCC
	F: AGGGTTCGCTCACTTTGCA
	R: GGTGAAACGGATGGAATTGC
comp26672	P: AAAAGCGGATGCACTGC
	F: CCCGCAGTGGCCAGA AC
	R: CGGAAACTGAAAGCAGCTTCA
comp41936	P: CTATCACTCAAACTCG/
	F: GGCGGTTTACGTCTCCAAAC
	R: GTCGGCGGAGTGATTTTCC
comp45709	P: TCCGACAATCTTCG
	F: TCGCATGCACGATTGGAT
	R: TGGTACGTGCCACCACACAT

## Sheet: S3
Table S3. CT values of standards used to establish standard curves for the seven assays
Sample	logconc	Actin-CT	Ubiquitin-CT	comp25013-CT	comp26672-CT	comp41936-CT	comp45709-CT	comp47993-CT
Sample_1	10	23.6398	23.7024	24.0856	25.7153	24.8366	27.1931	25.389
Sample_1	8	24.3615	24.9239	24.9832	27.3441	26.3734	27.7387	26.6121
Sample_1	6	26.2447	27.0089	27.1993	29.3596	28.5216	30.1578	28.4764
Sample_1	4	29.5064	29.8188	30.3275	31.9548	30.3555	32.6242	31.5276
Sample_1	2	31.9331	32.1196	32.0389	34.3099	33.0608	34.1804	34.4115
Sample_1	0	33.7227	34.4408	34.3382	NA	34.398	NA	35.3167
Sample_2	10	23.2903	23.3767	23.2674	23.1784	24.3031	25.571	25.5059
Sample_2	8	24.1715	24.2806	24.3528	24.9912	NA	27.0861	26.958
Sample_2	6	26.4247	26.6321	26.7516	26.7465	27.4732	29.2367	29.1134
Sample_2	4	29.0708	28.9868	28.9923	28.7521	29.6921	31.2482	31.1522
Sample_2	2	31.7186	31.372	31.123	31.4669	31.9931	33.2045	33.1387
Sample_2	0	33.7047	33.3731	33.0585	NA	33.681	NA	35.9242
Sample_3	10	27.0143	26.1489	26.772	28.8149	26.3707	NA	28.494
Sample_3	8	28.5993	27.9752	27.9746	30.5175	27.5388	NA	30.2103
Sample_3	6	30.8157	29.8348	30.3188	33.1473	29.9578	NA	31.8776
Sample_3	4	33.0152	32.2748	32.4681	35.7248	31.5256	NA	33.9035
Sample_3	2	35.2159	34.5466	34.7781	NA	34.5835	NA	36.9631
Sample_3	0	36.9871	35.9603	35.5667	NA	36.3484	NA	NA
Sample_4	10	24.8329	24.1161	24.7588	27.6754	25.0564	NA	27.3824
Sample_4	8	25.6892	25.2887	25.7416	28.9904	25.6237	NA	28.4948
Sample_4	6	28.0458	27.4603	27.6007	31.3791	27.429	NA	30.259
Sample_4	4	30.3197	29.5735	30.0251	33.4821	30.6088	NA	32.2103
Sample_4	2	32.4631	31.8668	32.5127	35.6204	32.8374	NA	34.0721
Sample_4	0	34.4464	34.105	34.3826	NA	34.59	NA	36.1185

## Sheet: S4
Table S4. Standard curve-based estimates for two control and five eSTR-containing genes in Helianthus annuus. CT: Cycle threshold
Assay	Correlation coefficient (R2)	Efficiency (b)	Intercept	Concentration
Actin	0.98	1.058	33.53	[CT - 33.53]/ -1.058
Ubiquitin	0.99	1.052	33.93	[CT - 33.93]/ -1.053
comp45709	0.98	0.96	36.12	[CT - 36.12]/ -0.96
comp41936	0.98	1.01	34.64	[CT - 34.64]/ -1.01
comp26672	0.99	1.06	36.1	[CT - 36.10]/ -1.06
comp25013	0.98	1.08	34.23	[CT - 34.23]/ -1.08
comp47993	0.98	1.087	35.72	[CT - 35.72]/ -1.087

## Sheet: S5
Table S5. Standard curve-based estimates for two control and five eSTR-containing genes in Helianthus annuus. CT: Cycle thresholdCT values obtained from the 96 individuals across the seven assays
Individual	Actin-CT	Ubiquitin-CT	comp25013-CT	comp26672-CT	comp41936-CT	comp45709-CT	comp47993-CT
TX3-11	23.9002	24.6704	20.2842	25.6439	24.3463	27.7714	25.3149
NE5-16	23.75	24.2561	19.4424	23.0294	24.3765	26.4975	25.5246
TX2-22	23.7519	24.6918	19.5435	25.3729	23.8112	26.4341	25.6664
NE5-13	25.7176	25.8399	21.1309	24.3572	25.4624	28.6459	27.3289
NE4-9	24.8276	24.9538	20.5826	27.0349	24.9813	29.969	26.5448
NE5-3	24.7683	25.2548	20.3059	24.7184	26.3759	29.0105	27.0824
TX2-28	26.84	26.8408	22.6475	28.7242	26.498	33.5483	28.1149
TX3-30	27.3679	26.9668	23.2371	27.7961	26.411	26.745	27.9952
NE6-12	22.6762	23.426	19.2043	26.2791	23.2445	29.5358	24.9156
TX3-2	22.8491	23.8159	19.2722	25.7205	23.9668	28.3957	24.4995
NE6-1	NA	NA	35.9694	29.4284	NA	NA	NA
TX1-42	23.2758	23.9496	19.5274	26.0903	24.2994	27.7398	25.4706
TX1-30	23.7626	24.8008	20.937	26.4394	24.3136	28.6778	25.4135
TX2-11	23.1609	24.0982	18.7028	24.9613	22.6251	24.6574	24.9089
TX1-7	22.4946	23.5216	18.7686	25.2482	23.7981	29.3961	24.1837
NE5-4	23.4835	24.2415	19.013	23.5421	24.8598	28.7701	25.5568
NE5-11	23.9185	24.4445	19.7818	26.8488	23.7287	24.9429	25.7399
TX3-12	23.09	23.8795	19.4497	25.7131	23.6869	30.2471	24.4847
NE4-16	26.8952	27.6594	24.1332	28.1164	26.9738	28.0788	28.4103
NE6-13	22.7172	23.5715	18.4033	26.4548	NA	NA	24.9468
TX1-46	22.7499	23.8499	19.7966	25.5238	24.9119	28.7499	25.0854
TX2-23	22.2956	23.4978	18.2926	25.3683	22.3022	24.6616	24.1893
TX3-21	22.8858	23.9867	18.4573	26.1913	22.6594	29.6124	24.6675
NE4-15	28.333	29.3104	24.8539	30.3639	28.0527	NA	29.7586
TX3-19	22.4127	23.2873	19.3726	24.5525	21.6412	22.4734	23.7595
NE5-6	24.6196	25.5888	20.4971	26.6488	25.0833	25.522	26.2567
NE4-7	23.2103	24.5417	19.7919	25.7572	23.2303	29.7602	25.3349
NE5-8	22.2372	24.1987	17.7597	26.6316	24.7093	29.4312	24.6228
TX2-19	23.2528	24.6294	19.5665	27.4111	24.3748	32.1491	25.3036
NE4-4	21.9064	23.4769	17.5554	25.4966	22.7403	NA	36.9715
NE6-3	25.0144	25.2792	21.4311	26.6523	24.3305	28.0247	26.5396
TX3-32	22.1403	23.9258	19.1574	24.9309	23.1986	27.7111	23.8523
NE6-4	23.9585	24.1129	19.834	26.5988	23.4442	NA	25.5735
TX3-9	22.35	23.5153	18.333	27.8549	23.3997	29.6466	24.426
TX1-38	24.9723	25.4302	21.2972	26.9194	25.1506	25.4555	26.5187
NE4-11	23.785	25.1395	21.2697	22.3316	24.7263	29.1481	25.8481
TX2-7	24.6649	25.2288	20.3936	27.1786	24.203	24.6864	26.2176
NE4-5	25.9758	27.3595	22.5598	28.5935	26.4748	29.7187	27.9512
TX2-29	22.8716	23.5221	19.7412	25.31	22.6229	24.8588	24.4414
NE6-14	23.0781	23.6866	19.7439	26.4726	23.6045	26.6597	25.1126
NE5-14	22.9127	23.3773	18.3705	27.2576	24.0209	29.5775	24.7406
NE6-5	25.8646	25.7511	21.5293	28.9274	26.17	27.9429	28.0079
TX1-37	23.5315	24.0277	18.7723	27.2961	24.1432	29.654	25.1844
NE5-5	23.481	24.0808	18.6983	26.8758	24.8528	30.1662	25.4173
NE6-11	25.9602	26.6228	22.5122	29.2516	26.3872	29.1178	27.1863
TX1-14	22.4943	23.9617	19.6347	25.3112	23.4459	27.0029	24.6554
TX3-22	23.9173	25.2094	20.5438	26.4778	24.0604	30.3322	25.3668
NE4-12	22.9231	23.7961	18.6952	21.2668	22.6503	NA	26.4522
TX2-8	22.8493	23.736	21.5941	26.1211	23.0067	33.8028	25.5279
TX2-12	24.1117	24.9662	23.3491	26.7393	24.4855	25.0707	27.2094
NE6-10	23.6141	24.7822	23.1445	27.2462	23.9533	NA	31.5109
TX1-18	21.6155	22.9826	22.1853	25.3054	21.9679	28.8355	25.3769
NE6-9	21.8991	23.4186	22.1485	26.107	23.5439	28.0502	25.6558
NE4-10	22.1727	23.1612	21.1358	25.3664	22.8855	29.3726	35.8541
NE6-15	22.1804	23.4152	21.62	25.9175	NA	NA	25.9478
TX2-14	21.8745	23.2339	20.2938	26.0583	21.6411	30.6351	25.1383
TX2-35	23.3371	24.7066	22.5612	27.1622	23.9649	28.5491	26.1905
NE6-7	23.104	24.5231	22.5327	26.9197	25.4031	27.4014	26.2503
TX3-15	26.2166	27.8905	26.2686	28.7367	26.7898	28.5352	28.6014
TX1-19	21.6561	23.6594	20.8929	24.779	23.5052	28.5678	24.9683
NE5-7	24.872	26.4808	24.8011	24.6782	26.0002	27.7351	28.0649
TX1-1	21.6642	23.0997	20.9861	25.2651	23.2937	27.0735	24.5032
TX2-10	21.911	23.7147	21.1135	24.6986	21.936	21.2482	24.9213
NE4-3	27.9851	28.6361	27.8695	29.1008	28.5016	26.731	29.9345
TX3-25	23.3561	24.3543	22.3066	26.726	23.1081	29.3166	25.673
TX1-2	22.0034	23.4618	20.5272	26.0047	23.433	30.6576	24.9661
TX3-20	22.2868	23.9809	21.4843	26.5978	23.4543	29.3624	25.2699
NE4-2	24.7159	26.5244	24.3145	27.491	25.0407	25.9611	27.8879
TX2-17	21.6636	23.6503	21.1491	25.4529	22.7022	31.2839	25.027
NE6-16	NA	NA	NA	NA	NA	NA	NA
NE5-10	NA	NA	28.9895	25.9868	28.0368	27.9189	32.9877
TX1-15	23.6426	24.9343	23.345	26.5748	24.5303	26.5134	26.7945
NE4-8	23.4359	24.1937	21.9172	26.9331	23.8538	27.9982	25.9673
NE5-9	22.2217	23.4139	20.9756	22.2645	23.8345	27.9707	25.4102
NE5-15	21.5742	23.0679	21.3429	24.4594	22.3943	24.6304	24.9409
TX1-33	21.685	23.5647	20.2136	25.6909	23.2669	29.2828	25.2688
NE4-1	22.9964	24.3247	21.8611	27.1655	24.1548	29.0019	25.9981
NE6-8	NA	NA	NA	29.2767	26.9878	NA	NA
NE6-6	23.908	25.6525	22.98	28.2423	NA	NA	27.6063
TX2-31	22.1829	23.9085	21.0331	26.0317	24.2234	30.8241	25.6435
TX1-36	22.4235	23.5058	21.4869	26.2317	23.7234	29.0897	25.5222
TX3-27	22.4012	24.0668	22.3914	26.117	24.4043	28.805	25.6246
NE4-13	22.5732	23.9702	21.4083	22.0607	23.817	30.6246	26.3225
NE5-12	22.8761	24.3654	21.7812	25.6743	24.9069	28.6219	26.2435
NE5-2	22.346	23.8709	21.081	23.0963	23.7273	29.6643	25.8777
TX2-30	21.7443	23.5893	20.5458	26.4711	22.6758	27.6417	24.8469
NE5-1	22.3554	23.9309	21.4185	25.6245	24.9705	27.9736	25.6893
TX1-9	22.5433	24.0179	21.382	26.5214	24.8261	28.4219	25.8799
TX1-8	21.8466	22.7707	20.4054	25.4193	22.8013	29.1006	24.4929
TX3-14	29.9198	31.2673	33.0357	32.0421	32.3658	30.2528	30.1718
TX3-6	22.2113	23.9295	20.6448	25.9635	23.801	25.9501	24.6447
TX3-7	26.0685	27.1439	25.7341	28.5433	26.6179	27.3377	28.8214
NE4-14	21.9532	23.6978	20.9849	21.5085	23.3909	28.1226	26.2192
TX2-32	24.5061	25.4527	24.027	27.866	25.1189	28.8865	26.9631
NE4-6	24.5533	25.2798	23.4632	21.7628	24.7797	25.8369	26.5665
NE6-2	26.8903	27.5319	25.3252	28.1729	27.5289	28.961	28.6155

## Sheet: S6
Table S6. Genotype data from the five eSTR loci used in the study
Individual	Population	comp 41936	comp 41936	comp 26672	comp 26672	comp 25013	comp 25013	comp 47993	comp 47993	comp 45709	comp 45709
5	NE4	312	312	253	265	190	202	201	201	332	338
11	NE4	312	312	250	259	202	202	206	206	332	338
16	NE4	300	300	256	256	184	202	206	206	338	338
20	NE4	312	312	256	259	190	190	201	201	332	344
22	NE4	312	312	265	265	190	202	201	201	332	344
30	NE4	306	312	256	265	184	190	0	0	326	338
36	NE4	300	300	250	259	190	202	211	211	332	332
43	NE4	300	312	256	259	184	190	206	206	338	338
59	NE4	300	300	250	259	184	202	206	206	332	338
62	NE4	312	312	259	265	190	190	211	211	338	338
72	NE4	300	300	253	259	184	190	206	206	338	338
80	NE4	300	300	265	265	190	202	206	206	332	332
81	NE4	312	312	250	253	190	202	206	206	326	326
85	NE4	312	312	0	0	184	184	201	201	0	0
93	NE4	312	312	259	265	190	202	201	201	326	326
95	NE4	300	306	250	265	184	190	211	211	326	326
2	NE5	300	312	259	259	190	202	206	206	332	338
4	NE5	312	312	256	256	190	190	201	211	332	338
6	NE5	300	312	256	256	190	202	206	206	332	332
9	NE5	312	312	265	265	190	190	206	211	332	338
39	NE5	312	312	256	265	190	190	206	206	332	332
44	NE5	312	312	265	265	190	190	206	206	332	332
45	NE5	312	312	256	256	190	190	206	206	332	338
47	NE5	300	300	265	265	190	202	206	206	332	332
56	NE5	300	312	256	256	190	202	206	206	332	332
58	NE5	300	300	265	265	190	202	206	206	332	332
60	NE5	300	300	265	265	190	202	206	206	332	332
65	NE5	300	300	265	265	190	202	206	206	332	332
68	NE5	300	312	265	265	190	202	206	206	332	338
77	NE5	312	312	256	265	190	190	206	206	332	332
82	NE5	300	312	256	256	190	202	206	206	332	338
83	NE5	0	0	0	0	0	0	0	0	0	0
12	NE6	300	306	259	259	184	202	201	206	338	338
17	NE6	300	312	259	259	190	220	206	211	338	338
24	NE6	300	300	253	256	220	220	201	211	338	338
27	NE6	300	300	256	259	184	202	201	211	338	338
29	NE6	312	312	253	256	184	220	206	211	338	338
31	NE6	300	300	259	259	202	202	206	211	338	338
38	NE6	312	312	256	256	196	196	216	226	0	0
49	NE6	300	300	253	259	184	220	201	201	338	338
51	NE6	306	306	250	250	184	184	201	201	0	0
63	NE6	300	300	253	259	220	220	201	211	338	338
66	NE6	300	312	256	256	202	208	211	211	338	338
69	NE6	300	312	256	256	190	202	201	211	338	338
74	NE6	300	300	259	259	184	202	206	211	338	338
86	NE6	306	312	259	259	196	196	0	0	0	0
87	NE6	300	306	256	259	184	202	201	211	338	338
96	NE6	312	312	256	259	184	184	211	211	338	338
13	TX1	312	312	250	253	190	190	206	206	326	326
19	TX1	312	312	250	250	190	190	201	201	326	332
28	TX1	312	312	250	253	190	190	211	211	326	326
34	TX1	312	312	250	250	190	190	201	201	326	332
40	TX1	312	312	250	253	190	190	206	206	326	326
41	TX1	300	300	253	256	190	190	201	206	326	332
48	TX1	300	312	253	253	184	196	206	206	326	326
52	TX1	312	312	253	253	190	190	206	206	326	332
53	TX1	300	300	253	253	190	190	201	201	0	0
55	TX1	312	312	253	253	190	190	206	206	326	332
67	TX1	300	312	253	256	190	190	201	201	326	332
70	TX1	312	312	250	253	190	190	206	206	326	326
76	TX1	312	312	250	253	190	190	201	206	326	338
78	TX1	312	312	250	253	190	190	201	201	326	332
84	TX1	300	300	250	250	196	196	206	206	326	332
89	TX1	312	312	250	250	190	190	201	201	344	344
3	TX2	300	312	250	253	184	190	201	211	332	338
7	TX2	300	312	253	256	202	202	216	226	332	332
14	TX2	300	300	250	256	190	196	211	221	326	326
21	TX2	300	312	250	256	196	196	201	201	326	332
23	TX2	312	312	253	256	196	196	221	221	326	332
25	TX2	300	312	250	250	196	196	211	211	332	332
26	TX2	300	300	250	256	196	196	211	211	326	326
32	TX2	300	312	250	253	196	196	211	221	326	332
37	TX2	300	312	250	250	196	196	221	221	332	332
46	TX2	300	300	250	256	196	196	216	216	326	326
54	TX2	300	300	253	253	196	196	221	221	326	326
61	TX2	312	312	0	0	190	190	206	206	0	0
73	TX2	312	312	253	256	196	196	211	221	326	326
79	TX2	300	300	250	250	196	196	211	211	326	326
88	TX2	300	300	250	253	196	196	216	216	326	332
94	TX2	312	312	250	253	196	196	216	216	326	326
1	TX3	0	0	250	256	190	190	216	216	0	0
8	TX3	300	312	253	256	190	190	206	206	332	332
10	TX3	300	306	250	250	190	208	201	216	338	338
15	TX3	300	312	250	250	190	190	211	216	326	344
18	TX3	300	300	253	253	190	190	206	211	338	338
33	TX3	300	312	250	253	190	190	206	211	326	338
35	TX3	300	312	250	253	190	190	201	206	326	326
42	TX3	300	300	256	256	190	190	201	206	0	0
50	TX3	312	312	250	253	190	190	201	216	338	338
57	TX3	300	300	250	265	190	190	211	211	332	332
64	TX3	300	300	250	253	190	190	201	201	338	338
71	TX3	306	306	259	265	190	196	201	211	344	344
75	TX3	312	312	250	253	190	190	201	206	326	338
90	TX3	300	312	250	250	190	190	201	216	326	326
91	TX3	300	312	250	250	190	190	206	216	326	338
92	TX3	306	312	253	253	190	202	201	216	0	0

## Sheet: S7
Table S7. Correlation between relative concentrations of the five eSTR-containing genes and the average concentration of actin and ubiquitin
Gene	Correlation coefficient (R2)	Slope (b)	Intercept	P-value
comp25013	0.54	1.068	2.29	2.2e-16
comp26672	0.38	0.717	2.86	4.4e-11
comp41936	0.82	0.97	1.33	2e-16
comp45709	-0.011	0.042	7.87	0.802
comp47993	0.22	0.626	2.99	1.32e-06

## Sheet: S8
Table S8. Linear regression models built to assess the effects of eSTR dosage and population on gene expression
eSTR-containing gene	variable	coefficient (β)	std. error	t-value	p-value	R2	adj.R2
comp26672	Intercept	1.46726	0.342169	4.2881	4.88753e-05	0.33	0.28
	STRdosage	-0.040163	0.0159021	-2.52564	0.0134738
	PopNE5	0.114949	0.331317	0.346945	0.729522
	PopNE6	-1.50722	0.327179	-4.60672	1.48187e-05
	PopTX1	-1.58917	0.368146	-4.31668	4.39961e-05
	PopTX2	-1.52492	0.365161	-4.17601	7.3554e-05
	PopTX3	-1.51633	0.3513	-4.31633	4.40539e-05
comp45709	Intercept	0.473332	0.35929	1.31741	0.191997	0.1	0.02
	STRdosage	-0.0414302	0.015916	-2.60306	0.0112713
	PopNE5	0.149744	0.392796	0.381226	0.70419
	PopNE6	0.535926	0.485009	1.10498	0.272951
	PopTX1	-0.293311	0.402529	-0.728672	0.468633
	PopTX2	-0.061008	0.408302	-0.149419	0.881653
	PopTX3	0.136797	0.401559	0.340665	0.734376
comp41936	Intercept	0.398245	0.274912	1.44863	0.151351	0.24	0.19
	STRdosage	-0.0058566	0.0104763	-0.559033	0.577701
	PopNE5	-1.10097	0.338239	-3.25502	0.00166309
	PopNE6	-0.386871	0.37724	-1.02553	0.308205
	PopTX1	-0.768787	0.328821	-2.33801	0.0218855
	PopTX2	0.366259	0.328821	1.11385	0.268677
	PopTX3	-0.217138	0.334305	-0.649522	0.517861
comp47993	Intercept	-0.357651	0.222112	-1.61023	0.111144	0.16	0.1
	STRdosage	-0.0164409	0.0111755	-1.47116	0.14503
	PopNE5	0.662935	0.288299	2.29947	0.0239902
	PopNE6	0.367714	0.295595	1.24398	0.21701
	PopTX1	0.700382	0.279532	2.50555	0.01418
	PopTX2	1.00614	0.34062	2.95385	0.00408193
	PopTX3	0.973101	0.283964	3.42684	0.000952266
comp25013	Intercept	-0.194735	0.33815	-0.575884	0.566233	0.05	-0.02
	STRdosage	0.0132184	0.0113952	1.15999	0.249337
	PopNE5	0.322981	0.37563	0.859837	0.392326
	PopNE6	-0.299958	0.426568	-0.70319	0.483882
	PopTX1	-0.164922	0.37816	-0.436118	0.66387
	PopTX2	-0.115129	0.371246	-0.310116	0.757241
	PopTX3	-0.10339	0.373476	-0.276832	0.782589

## Sheet: S9
Table S9. Results from the ANOVA analysis that estimated the effect size of STR dosage on gene expression
eSTR-containing gene	Parameter	Sum_Squares	df	Mean_Square	F	p	Eta2_partial	Eta2_partial_CI_low	Eta2_partial_CI_high
comp26672	STRdosage	4.69481	1	4.69481	6.37887	0.0134738	0.0721764	0.00846618	1
	Pop	27.6254	5	5.52509	7.50698	7.63813e-06	0.314008	0.153961	1
	Residuals	60.3514	82	0.735993	NA	NA	NA	NA	NA
comp45709	STRdosage	6.74247	1	6.74247	6.77592	0.0112713	0.0882558	0.0116123	1
	Pop	2.74178	5	0.548355	0.551075	0.736961	0.0378718	0	1
	Residuals	69.6545	70	0.995064	NA	NA	NA	NA	NA
comp41936	STRdosage	0.266465	1	0.266465	0.312518	0.577701	0.00389127	0	1
	Pop	20.7499	5	4.14999	4.86722	0.000614468	0.233247	0.0768388	1
	Residuals	68.2112	80	0.85264	NA	NA	NA	NA	NA
comp47993	STRdosage	1.29705	1	1.29705	2.1643	0.14503	0.0254133	0	1
	Pop	9.45054	5	1.89011	3.1539	0.0117576	0.15966	0.0229167	1
	Residuals	49.7412	83	0.599292	NA	NA	NA	NA	NA
comp25013	STRdosage	1.42059	1	1.42059	1.34559	0.249337	0.0157663	0	1
	Pop	3.20142	5	0.640284	0.606478	0.695112	0.0348421	0	1
	Residuals	88.6823	84	1.05574	NA	NA	NA	NA	NA

## Sheet: S10
Table S10. Linear regression models built to assess the effect of latitude on normalized eSTR length
eSTR-containing gene	variable	coefficient (β)	std. error	t-value	p-value	R2	adj.R2
comp26672	(Intercept)	-1.23726	2.16677	-0.571016	0.568166	0.07395	0.07267
	lat	0.448668	0.0590082	7.6035	8.96085e-14
comp45709	(Intercept)	4.31838	2.77485	1.55626	0.120126	0.01325	0.01175
	lat	0.224638	0.0754656	2.9767	0.00302037
comp41936	(Intercept)	12.2283	2.43346	5.02508	6.45415e-07	8.601e-05	-0.001398
	lat	-0.0159724	0.0663367	-0.240777	0.809801
comp47993	(Intercept)	15.375	2.36759	6.49393	1.51001e-10	0.02189	0.02061
	lat	-0.265713	0.0644243	-4.12443	4.12654e-05
comp25013	(Intercept)	-2.96557	3.0676	-0.966737	0.333988	0.02622	0.02492
	lat	0.374524	0.0834569	4.48763	8.33582e-06

[truncated: 2 more sheets: S11, S12]
